# Supplementary material for: Vaccination with parasite-specific TcTASV proteins combined with recombinant baculovirus as a delivery platform protects against acute and chronic Trypanosoma cruzi infection
Source: Front Cell Infect Microbiol. 2024 Feb 28;14:1297321. doi: 10.3389/fcimb.2024.1297321 (PMC10933115; doi:10.3389/fcimb.2024.1297321)
Supplement: Supplementary Table 1 — Scoring of tissue inflammation and parasite foci by histopathology on H&E-stained sections of the heart and skeletal muscle from TcTASV vaccinated, control vaccinated and sham-immunized mice. [file Table_1.xlsx]

## Sheet: Table S1
				Skeletal muscle			Heart
				Infl. score	P.F.	P.F. mean	Infl. score	P.F.	P.F. mean
	Non-vaccinated and infected			+++	2.00		++	12.80
	Non-vaccinated nor infected			-	0.00		-	0.00
	TcTASV vaccinated	Infected	1	+++	0.00	1.00	-	0.00	0.24
			2	-	0.00		-	0.00
			3	-	0.00		+	0.00
			4	+++	5.00		+++	1.20
			5	-	0.00		-	0.00
		Infected + CFM	1	+++	0.00	0.00	++	0.00	0.00
			2	+++	0.00		+	0.00
			3	-	0.00		-	0.00
			4	+++	0.00		+	0.00
			5	-	0.00		-	0.00
		Non-infected		-	0.00		-	0.00
	Control vaccinated	Infected	1	+++	7.00	3.25	+++	0.33	0.72
			2	+++	1.00		++	0.00
			3	+++	0.00		+++	2.00
			4	+++	5.00		+++	0.33
		Inf. + CFM	1	+++	0.00		+++	0.00
		Non-infected		-	0.00		-	0.00
	Sham- immunized	Infected	1	+++	11.00		+++	5.60
		Non-infected		-	0.00		-	0.00
	Supplementary Table 1: Scoring of tissue inflammation and parasite foci by histopathology on H&E-stained sections of tskeletal muscle and heart from vaccinated and control mice.
	Skeletal muscle and heart tissue samples were obtained from vaccinated and T. cruzi-infected mice and controls, fixed in 10% buffered formalin and embedded in paraffin. Tissue sections were stained with hematoxylin and eosin and the slides were coded prior to evaluation by a “blinded” operator under a light microscope. The distribution (focal, confluent, or diffuse) and extent of inflammatory inf…
